# Supplementary material for: Differential regulations of abscisic acid-induced desiccation tolerance and vegetative dormancy by group B3 Raf kinases in liverworts
Source: Front Plant Sci. 2022 Jul 28;13:952820. doi: 10.3389/fpls.2022.952820 (PMC9370073; doi:10.3389/fpls.2022.952820)
Supplement: Supplementary file 3 [file Table_2.XLSX]

## Sheet: UP_Mpark1 (22 genes)
Table S2. ABA upregulated genes whose expression is regulated by MpARK1
Name	WT_ABA vs WT_control Fold change	Mpark1_ABA vs WT_ABA Fold change	Best-hit-arabi-name	arabi-symbol	arabi-defline
Mapoly0068s0082	48.6795	-4.6171
Mapoly0147s0021	8.2869	-13.456	AT5G01670.1		NAD(P)-linked oxidoreductase superfamily protein
Mapoly0067s0073	6.38911	-5.45498	AT1G68740.1	PHO1;H1	EXS (ERD1/XPR1/SYG1) family protein
Mapoly0160s0003	6.24088	-6.40489	AT1G47980.1		Desiccation-like protein
Mapoly0052s0083	5.50612	-3.40056	AT1G55290.1		2-oxoglutarate (2OG) and Fe(II)-dependent oxygenase superfamily protein
Mapoly0054s0089	5.39287	-2.59698	AT3G54140.1	ATPTR1,PTR1	peptide transporter 1
Mapoly0006s0144	5.27172	-6.9572
Mapoly0015s0172	5.20127	-7.39122
Mapoly0096s0031	4.8523	-3.63233	AT1G35710.1		protein kinase family protein with leucine-rich repeat domain
Mapoly0069s0040	3.86001	-5.55608	AT3G53160.1	UGT73C7	UDP-glucosyl transferase 73C7
Mapoly0026s0051	3.76531	-3.74246	AT1G22400.1	ATUGT85A1,UGT85A1	UDP-Glycosyltransferase superfamily protein
Mapoly0106s0004	3.52307	-2.70487	AT5G07990.1	CYP75B1,D501,TT7	Cytochrome P450 superfamily protein
Mapoly0053s0048	3.39257	-3.37189	AT3G48670.2	IDN2,RDM12	XH/XS domain-containing protein
Mapoly0180s0017	3.12356	-3.19285	AT3G56891.1		heavy metal transport/detoxification superfamily protein
Mapoly0107s0050	3.11765	-2.31625
Mapoly0150s0008	3.10367	-3.13412
Mapoly0004s0206	2.75916	-3.10384
Mapoly0083s0067	2.74762	-3.12693
Mapoly0085s0007	2.68782	-5.73325	AT1G19530.1	RGAT1	direct target of RGA
Mapoly0045s0117	2.56765	-2.81551
Mapoly0022s0192	2.3764	-2.66091	AT3G14620.1	CYP72A8	cytochrome P450, family 72, subfamily A, polypeptide 8
Mapoly0180s0015	2.22722	-4.56486	AT3G56891.1		heavy metal transport/detoxification superfamily protein
